# Supplementary material for: Cohort Profile: Norwegian Offshore Petroleum Workers (NOPW) Cohort
Source: Int J Epidemiol. 2020 Sep 2;50(2):398–9. doi: 10.1093/ije/dyaa107 (PMC8128454; doi:10.1093/ije/dyaa107)
Supplement: dyaa107_Supplementary_Data [file dyaa107_supplementary_data.zip]

Archive with 2 entries (2 files):
- ije-2019-09-1231-File007.docx
- ije-2019-09-1231-File008.pdf
